# Supplementary material for: Real-World Prescribing Patterns of SGLT2 Inhibitors and GLP-1 Receptor Agonists in Older Adults with Type 2 Diabetes and Cardiometabolic Disease
Source: Pharmaceuticals (Basel). 2025 Dec 20;19(1):9. doi: 10.3390/ph19010009 (PMC12845426; doi:10.3390/ph19010009)
Supplement: Supplementary file 1 [file pharmaceuticals-19-00009-s001.zip]

Archive with 1 entries (1 files):
- pharmaceuticals-4059886-supplementary.pdf
